# Supplementary material for: Spatio-Temporal Patterns of Dengue Incidence in Medan City, North Sumatera, Indonesia
Source: Trop Med Infect Dis. 2021 Mar 5;6(1):30. doi: 10.3390/tropicalmed6010030 (PMC8006016; doi:10.3390/tropicalmed6010030)
Supplement: Supplementary file 1 [file tropicalmed-06-00030-s001.xlsx]

## Sheet: Sheet1
Vill_ID	Case1	Case2	Case3	Case4	Case5	Case6	Case7	Case8	Case9	Case10	Case11	Case12	Case13	Case14	Case15	Case16	Case17	Case18	Case19	Case20	Case21	Case22	Case23	Case24	Case25	Case26	Case27	Case28	Case29	Case30	Case31	Case32	Case33	Case34	Case35	Case36	Case37	Case38	Case39	Case40	Case41	Case42	Case43	Case44	Case45	Case46	Case47	Case48
ID1	0	0	0	0	2	0	0	0	1	4	3	1	0	0	0	0	0	0	0	0	0	0	0	0	0	0	0	2	0	0	0	0	1	1	0	0	0	0	0	0	0	0	0	2	0	0	0	0
ID2	2	0	0	0	0	1	0	0	0	0	0	0	0	0	0	0	0	0	0	0	0	0	0	0	0	0	0	0	0	0	1	0	0	0	0	0	1	0	0	0	0	0	0	0	0	0	0	0
ID3	1	0	1	0	0	1	2	2	0	0	0	0	0	1	0	0	0	0	0	0	0	0	0	0	0	3	0	0	0	0	0	0	0	0	0	0	0	0	0	0	0	0	1	2	0	0	0	1
ID4	0	1	0	0	1	0	0	0	0	0	0	0	0	0	0	0	0	0	0	0	0	0	0	0	0	0	0	0	0	0	0	0	4	4	0	0	0	0	0	0	0	0	0	0	1	2	0	0
ID5	0	4	0	2	0	1	1	1	1	0	0	1	0	0	0	0	4	3	0	0	0	0	0	0	0	0	0	1	1	0	1	0	0	0	0	6	2	3	2	1	1	0	0	1	0	1	0	0
ID6	0	1	1	5	1	5	1	5	0	3	2	2	0	4	0	1	0	1	0	0	0	0	1	0	0	1	0	0	0	0	2	2	1	0	0	1	2	0	0	0	0	0	0	0	0	0	1	0
ID7	3	8	4	3	5	7	4	4	2	4	3	1	5	4	1	1	0	1	0	0	4	1	0	1	0	0	0	0	1	2	3	4	2	5	6	7	2	1	1	2	0	0	0	1	1	0	0	2
ID8	1	0	2	0	3	0	1	1	4	2	1	0	0	2	0	0	0	1	0	1	0	0	1	0	0	0	2	0	0	0	1	2	2	0	3	1	0	0	0	0	0	0	4	0	0	0	2	0
ID9	13	8	10	0	5	8	2	5	4	4	3	1	5	6	0	0	1	1	2	2	5	3	1	2	2	3	0	4	8	9	8	6	3	3	9	5	1	3	4	5	4	1	2	2	2	0	1	1
ID10	2	4	3	4	2	0	1	2	2	7	10	4	0	2	1	2	1	1	0	1	2	2	0	2	1	0	1	0	0	0	0	2	0	2	9	1	5	3	2	1	0	2	1	2	3	2	0	0
ID11	4	8	10	7	6	0	8	7	7	5	12	6	7	4	1	1	3	1	2	2	0	1	0	0	0	0	2	1	2	0	4	4	8	5	9	4	6	2	10	1	0	1	0	0	4	2	1	2
ID12	0	1	0	1	2	0	0	1	0	0	0	0	0	0	0	0	0	0	0	0	0	0	0	2	0	0	0	0	0	0	0	0	0	0	0	0	0	0	0	0	0	1	0	0	0	0	0	1
ID13	2	2	2	5	0	1	0	2	2	1	0	1	2	1	0	2	0	0	1	0	0	2	1	0	0	0	3	0	0	2	5	6	6	7	5	10	5	1	0	1	1	0	0	0	1	1	3	0
ID14	0	0	0	0	0	1	0	0	0	0	0	0	0	0	0	0	0	0	0	0	0	0	4	0	0	0	0	0	1	0	0	1	0	1	2	0	8	0	1	1	1	2	3	0	0	0	0	0
ID15	5	6	2	1	5	2	1	4	1	3	4	3	0	0	6	2	4	0	3	1	1	0	2	1	0	0	0	1	3	1	2	1	1	7	5	6	5	5	2	0	0	2	1	2	0	3	1	0
ID16	7	0	1	0	0	0	0	0	1	3	1	0	3	0	1	0	0	2	0	0	1	2	1	0	0	0	0	0	0	1	2	2	1	2	3	1	2	7	1	1	0	0	1	1	0	1	1	0
ID17	0	0	0	1	0	0	2	0	2	1	0	2	1	1	0	0	0	0	0	0	0	3	0	1	0	0	3	1	2	0	1	0	0	0	0	0	0	0	0	0	0	0	0	0	0	0	0	0
ID18	2	0	4	1	0	0	0	0	0	1	2	1	0	1	2	1	0	0	0	0	0	1	1	0	0	0	0	0	0	0	0	2	0	0	3	0	1	1	0	0	0	0	0	0	0	0	0	0
ID19	6	0	1	2	0	1	1	1	2	3	0	1	4	2	0	0	2	3	4	4	0	6	1	0	0	1	2	0	2	1	2	3	1	1	7	5	5	2	2	3	0	1	0	1	2	0	3	0
ID20	6	10	0	0	0	1	2	0	0	1	1	0	2	3	0	0	3	0	4	0	0	1	1	1	0	0	0	0	0	2	1	1	1	2	0	1	1	2	0	0	1	0	0	0	1	0	0	0
ID21	0	3	0	2	1	0	0	0	0	0	0	2	3	9	0	0	1	0	0	1	0	1	1	0	1	0	0	0	1	0	0	1	0	1	2	3	1	3	0	0	0	0	0	0	0	0	0	0
ID22	3	0	0	0	0	0	0	0	0	0	0	0	0	0	0	0	0	1	0	3	4	1	0	0	0	0	0	0	0	0	0	0	0	0	0	0	0	0	0	1	0	0	0	0	0	0	0	0
ID23	11	2	5	8	7	4	2	2	3	1	7	5	3	3	3	7	1	9	7	5	1	1	2	2	3	0	0	1	0	1	4	3	4	8	5	3	5	2	1	1	3	1	1	0	0	3	1	5
ID24	0	0	0	0	0	0	0	0	0	0	0	1	3	1	0	0	0	0	0	0	0	2	0	1	0	0	0	0	1	1	0	4	5	3	2	2	4	0	0	0	0	1	0	0	0	1	0	4
ID25	1	0	5	0	0	2	1	0	0	5	6	0	0	2	0	0	0	0	0	1	1	0	2	1	1	2	1	1	3	0	2	0	1	4	4	1	1	1	0	1	2	0	1	1	0	0	1	0
ID26	2	1	2	0	2	0	0	2	0	1	4	3	3	3	3	0	0	2	1	1	0	3	3	3	1	0	1	0	1	0	2	1	0	3	2	6	4	1	3	1	0	0	0	1	1	0	0	2
ID27	0	0	0	3	0	0	0	0	3	3	1	11	0	3	0	0	4	0	1	0	0	0	1	1	0	0	0	0	0	0	0	1	0	3	2	2	1	0	1	2	0	0	0	0	1	0	0	1
ID28	0	2	1	0	0	2	0	1	0	0	2	0	1	0	0	0	0	0	0	0	0	0	0	0	0	0	0	0	0	0	0	1	3	1	2	1	0	0	0	1	0	0	1	0	0	0	0	0
ID29	0	0	1	0	0	2	0	1	1	0	1	2	1	0	0	0	0	0	0	0	2	1	0	1	0	0	1	0	0	0	0	0	0	1	2	4	2	1	0	2	0	0	0	1	0	3	1	0
ID30	0	1	0	0	0	0	1	0	0	0	3	1	1	0	0	0	0	0	1	0	0	0	1	0	0	0	0	0	0	0	2	1	3	0	0	1	0	1	1	0	0	0	0	0	0	0	0	0
ID31	0	2	0	0	0	0	3	0	1	1	1	5	2	1	0	0	0	0	0	0	0	1	3	0	0	0	0	1	0	0	0	0	0	2	0	3	3	1	0	0	1	0	0	0	0	0	0	0
ID32	0	1	0	0	0	0	1	0	0	0	0	0	0	0	0	1	0	0	0	1	0	0	0	1	1	0	0	0	0	0	0	0	0	0	0	1	3	0	0	0	0	1	1	0	0	0	0	0
ID33	1	2	0	0	0	0	0	0	0	0	2	0	0	2	2	0	0	0	0	1	2	0	0	0	1	0	2	0	0	0	1	1	1	0	2	1	0	2	0	1	0	1	0	1	0	1	0	0
ID34	2	3	0	1	2	2	1	1	1	1	1	1	2	0	0	0	0	0	0	0	1	0	1	2	0	1	0	0	1	0	0	1	1	0	1	1	0	0	0	0	0	0	0	0	0	0	0	0
ID35	0	1	0	0	0	0	1	1	1	3	2	1	0	0	0	0	0	1	0	0	0	0	0	0	0	0	0	0	0	1	0	1	0	0	2	0	0	0	0	0	0	0	0	0	0	0	0	0
ID36	2	2	0	1	1	4	1	1	0	0	1	1	4	0	0	1	3	0	4	1	0	0	0	1	0	0	2	3	0	0	0	6	1	1	2	4	2	0	0	0	0	0	1	2	0	0	0	0
ID37	0	0	0	0	0	0	0	0	0	0	0	0	0	1	0	0	0	0	0	0	0	0	0	0	0	1	0	0	0	0	0	0	0	0	0	0	0	0	0	0	0	0	0	0	0	0	0	0
ID38	0	0	0	0	0	0	0	0	0	0	0	0	0	0	0	0	0	0	0	0	0	0	0	0	0	0	0	0	0	0	0	0	0	0	0	0	0	0	0	0	0	0	0	0	0	0	0	0
ID39	1	0	0	0	0	0	0	0	0	1	0	0	0	0	0	0	0	0	0	0	1	0	0	0	0	0	0	0	0	0	0	0	0	0	0	0	0	0	0	0	0	0	0	0	0	0	0	0
ID40	1	3	2	0	0	0	0	0	0	0	0	0	0	0	0	0	0	0	0	0	0	0	0	0	0	0	0	0	0	0	1	2	0	1	0	0	1	1	0	0	0	0	0	0	0	0	0	0
ID41	1	2	6	0	1	0	1	1	0	0	2	0	0	1	1	1	0	0	0	0	0	0	0	0	2	1	1	0	0	0	6	1	0	0	0	0	0	2	0	0	0	0	0	0	0	1	4	1
ID42	0	0	1	2	1	1	0	0	2	0	0	3	3	1	1	0	0	0	1	0	3	0	2	3	1	0	0	0	1	0	0	0	2	0	0	2	2	1	0	0	0	0	0	0	0	0	0	0
ID43	1	2	0	0	4	3	0	5	2	0	1	3	0	2	2	0	0	0	1	0	3	0	2	1	0	0	0	1	0	0	0	0	0	0	0	1	1	1	0	0	0	0	0	0	0	0	0	0
ID44	0	1	2	2	1	1	1	1	1	1	1	1	0	1	0	0	1	1	0	0	0	1	2	2	0	0	1	0	0	0	0	0	0	2	3	1	1	0	1	0	0	1	0	0	0	1	0	0
ID45	0	0	0	0	0	0	0	0	0	0	0	0	0	0	0	0	1	0	0	1	0	0	0	0	1	1	1	0	0	0	0	0	0	1	0	2	0	0	0	0	1	0	1	0	0	0	0	2
ID46	0	0	0	0	0	1	0	0	0	1	0	0	0	0	0	0	0	0	0	0	0	0	0	0	0	0	0	1	0	0	0	2	0	1	0	0	0	0	1	0	0	1	0	0	0	0	0	1
ID47	0	0	0	0	0	0	0	0	0	0	0	0	0	0	0	0	1	0	0	0	0	0	0	0	0	0	0	0	0	0	0	0	0	0	0	0	0	0	0	0	0	0	0	0	0	0	0	1
ID48	0	0	0	0	0	0	0	0	0	0	0	1	0	0	0	0	0	1	0	0	1	0	0	0	0	0	0	0	0	2	0	0	0	0	1	1	0	0	0	0	0	0	0	0	0	0	0	0
ID49	0	0	0	0	0	0	0	0	0	0	0	0	0	0	0	0	0	0	0	0	0	0	0	0	0	0	0	0	0	0	0	0	0	0	0	0	0	0	0	0	0	0	0	0	0	0	0	0
ID50	0	0	0	0	0	0	0	0	0	0	0	0	0	0	0	0	0	0	0	0	0	0	0	0	0	0	0	0	0	0	0	0	0	0	0	0	0	0	0	0	0	0	0	0	0	0	0	0
ID51	0	0	0	0	0	0	0	0	0	0	0	0	0	0	0	0	0	0	0	0	0	0	0	0	0	0	0	0	0	0	0	0	0	0	0	0	0	0	1	0	0	0	0	0	0	0	0	0
ID52	0	0	0	0	0	0	0	0	0	0	0	0	0	0	0	0	0	0	0	0	0	0	0	0	0	0	0	0	0	0	0	0	0	0	0	0	1	0	0	0	0	0	0	0	0	0	0	0
ID53	1	2	0	1	1	1	2	4	2	0	2	4	0	1	0	0	0	2	0	1	0	1	0	0	0	0	0	0	0	0	2	2	1	5	1	3	2	1	0	0	0	0	0	0	0	2	0	0
ID54	0	0	0	0	0	0	1	1	0	0	2	1	0	1	0	0	2	0	0	2	0	1	0	1	1	0	0	0	0	0	0	0	0	0	4	0	0	0	1	0	0	0	0	1	0	0	0	0
ID55	0	0	0	0	0	1	1	0	0	0	0	0	0	0	0	0	0	1	0	0	0	0	0	0	0	0	0	0	0	0	0	0	0	0	0	0	0	0	0	0	0	0	0	1	0	1	0	0
ID56	0	0	0	0	0	1	0	0	1	0	0	0	0	0	0	0	0	0	0	0	0	0	0	0	0	0	0	0	0	0	0	0	0	0	0	1	0	0	0	0	0	0	0	0	0	0	0	0
ID57	0	1	0	0	1	2	0	0	2	1	0	0	0	0	0	1	1	1	1	0	1	1	0	0	0	0	0	0	0	0	0	0	0	1	1	1	1	0	0	0	0	0	0	0	0	0	0	1
ID58	0	6	4	1	1	1	2	1	0	0	0	1	2	0	0	1	0	1	0	0	0	0	0	2	0	0	0	0	1	0	0	0	0	1	0	3	1	1	0	0	0	0	0	0	0	0	0	0
ID59	3	1	5	2	5	2	2	1	1	1	4	2	1	2	1	0	2	1	0	3	0	0	3	0	1	2	1	0	0	0	0	0	1	0	1	2	0	0	2	1	1	0	2	1	0	0	0	1
ID60	0	0	0	0	0	0	0	0	0	0	0	0	0	0	0	0	0	0	0	0	0	0	0	0	0	0	0	0	0	0	0	0	0	0	0	0	0	0	1	0	0	0	0	0	0	0	0	0
ID61	0	2	2	2	3	2	3	4	0	0	1	1	1	3	3	0	0	1	0	0	2	4	2	2	1	0	2	0	0	0	0	0	0	0	1	0	1	0	2	0	3	0	0	0	4	1	0	1
ID62	0	4	1	2	0	0	0	0	0	0	1	0	1	0	1	0	0	0	0	0	1	0	0	0	0	0	0	0	0	0	0	0	0	0	1	2	1	0	1	0	0	0	0	1	0	0	0	0
ID63	0	1	1	0	0	0	0	0	0	0	0	0	0	0	0	0	0	0	0	0	0	0	0	0	0	0	0	0	0	0	0	0	0	0	0	0	0	0	0	0	0	0	0	0	0	0	1	0
ID64	0	2	1	0	0	0	0	0	0	2	1	1	0	0	0	0	0	1	0	0	0	0	0	0	0	0	0	0	2	0	1	1	0	0	1	2	0	0	0	1	0	0	2	0	0	0	1	0
ID65	1	1	1	0	1	1	0	1	2	1	2	0	1	1	0	0	0	1	2	0	1	0	0	2	1	0	1	1	1	1	0	1	1	0	0	0	1	0	0	0	0	0	0	1	0	1	1	0
ID66	4	1	3	2	0	2	0	1	0	1	0	1	1	0	1	0	1	0	0	0	0	0	0	0	0	2	0	0	1	1	0	0	0	1	3	0	2	0	0	0	0	1	0	1	1	1	1	0
ID67	0	0	1	1	0	0	0	2	0	0	0	0	0	0	0	0	0	0	1	0	0	0	0	0	0	0	0	0	0	1	0	0	0	0	0	0	0	1	0	0	0	0	0	0	0	0	0	1
ID68	3	1	0	0	0	1	0	0	2	2	0	0	2	0	1	0	0	0	3	1	0	3	0	0	0	0	0	0	2	1	0	0	2	0	0	0	1	0	0	0	0	0	0	0	0	0	0	2
ID69	0	0	0	0	0	0	0	3	0	4	0	0	1	1	0	0	0	0	0	0	0	0	0	0	1	1	0	0	0	4	1	0	0	1	0	0	0	0	0	0	0	0	0	0	0	0	1	1
ID70	0	1	3	1	3	0	3	1	2	3	6	0	0	1	0	0	2	0	0	0	0	3	0	1	0	0	0	0	1	2	1	0	0	0	2	3	1	1	0	0	0	1	0	1	0	0	1	0
ID71	0	0	3	3	0	1	0	0	0	1	0	1	1	1	1	1	0	0	0	1	1	0	1	0	0	0	0	3	0	1	0	1	1	1	1	2	0	0	0	1	0	0	1	0	1	1	0	0
ID72	3	1	1	2	1	1	2	1	1	3	3	2	1	3	1	0	3	0	0	1	4	0	2	1	1	1	1	0	1	2	8	1	2	5	1	5	3	6	6	0	0	2	1	1	0	2	0	0
ID73	2	3	1	1	0	1	2	1	0	3	2	2	3	2	1	2	1	0	0	0	0	1	3	1	1	5	1	1	1	0	0	1	2	3	2	2	1	0	0	0	1	1	1	2	3	4	0	0
ID74	6	1	2	3	1	4	2	2	3	1	7	0	2	2	1	0	0	0	4	3	3	4	2	0	0	0	5	1	5	2	4	4	3	9	6	3	4	2	2	1	3	0	2	3	3	1	1	1
ID75	1	2	0	0	0	2	0	0	0	0	2	2	1	0	1	0	1	2	1	0	1	3	1	1	0	1	1	1	0	0	0	0	1	2	0	4	2	2	1	1	0	2	1	1	3	1	1	0
ID76	5	3	1	0	0	2	0	1	1	7	1	1	4	2	2	1	2	0	1	2	1	1	1	3	1	0	2	0	0	1	6	4	0	7	0	2	1	2	2	0	0	0	2	5	8	5	1	3
ID77	9	3	1	2	3	9	5	5	5	3	4	2	8	4	3	1	0	1	1	9	1	7	1	1	3	0	1	0	2	1	1	8	3	8	7	4	3	3	3	1	0	0	1	0	2	3	4	2
ID78	1	0	4	2	2	0	1	2	1	0	1	1	1	2	1	0	2	0	0	0	1	1	0	1	0	1	2	0	3	0	3	2	0	5	0	3	1	0	0	0	0	0	1	4	0	0	0	0
ID79	0	0	0	0	0	0	0	0	0	0	0	0	0	0	0	0	0	0	0	0	0	0	0	0	0	0	0	0	0	0	0	0	0	0	0	0	0	0	0	0	0	0	0	0	0	0	0	0
ID80	3	4	2	1	3	1	2	2	3	3	1	2	0	3	2	3	2	2	2	1	1	2	4	0	1	0	0	0	1	4	3	2	2	1	1	2	5	3	0	1	0	0	0	0	1	0	1	2
ID81	0	0	1	0	0	0	0	1	0	0	1	0	1	0	2	0	0	1	1	1	1	1	1	1	1	1	1	0	0	1	0	0	2	1	0	0	1	0	1	0	0	0	0	0	1	0	0	0
ID82	0	0	1	0	0	1	1	0	1	1	0	1	0	0	0	0	2	0	0	0	0	0	4	0	0	0	0	0	0	0	0	0	0	1	3	6	1	0	0	0	0	0	0	0	0	0	0	0
ID83	0	0	0	1	0	0	0	0	0	0	1	0	0	1	0	2	0	0	0	0	0	0	1	0	1	0	0	0	0	0	1	4	0	1	2	7	2	2	0	0	1	1	1	0	0	0	0	0
ID84	6	0	0	1	1	0	1	0	1	0	0	1	1	1	2	0	0	2	0	0	0	0	4	1	0	0	1	1	0	1	1	1	3	1	1	1	4	0	3	1	0	0	0	1	1	1	1	0
ID85	0	6	1	0	0	0	0	1	1	0	0	0	1	3	0	1	0	1	0	0	0	2	0	0	0	0	0	1	0	3	0	3	1	4	1	9	1	0	0	1	1	2	2	1	0	0	0	7
ID86	7	2	4	1	3	2	1	0	1	2	1	1	0	0	2	2	2	1	2	1	0	0	2	3	1	1	1	0	0	0	1	3	1	4	0	4	4	1	2	1	0	1	1	3	2	0	6	1
ID87	2	2	0	0	0	0	0	0	0	0	3	1	0	2	1	0	2	0	0	0	0	0	2	1	0	2	0	1	0	0	3	0	1	5	3	4	1	2	1	0	0	0	4	1	1	0	0	0
ID88	1	2	0	0	0	0	1	0	3	1	1	1	2	1	2	2	1	2	2	1	0	3	3	2	1	2	2	1	0	2	0	1	11	2	3	3	2	0	3	3	0	0	2	4	2	2	2	0
ID89	1	1	0	0	0	0	0	0	0	1	1	0	2	0	0	1	1	1	0	0	0	0	0	0	0	0	0	1	1	2	0	0	0	1	0	0	0	0	0	0	0	0	0	0	0	0	0	1
ID90	2	1	1	0	0	0	0	1	0	1	0	0	0	0	0	0	0	0	0	0	0	0	0	3	7	4	0	0	0	0	0	0	0	1	1	1	0	1	0	0	0	0	0	1	0	0	1	0
ID91	0	1	0	0	0	0	0	0	2	0	0	0	0	0	0	0	0	0	1	4	0	0	0	0	0	0	0	0	0	0	1	1	0	0	3	0	0	0	0	0	0	0	0	0	0	3	0	0
ID92	0	1	0	1	0	0	0	0	0	0	0	0	0	1	0	0	0	0	0	1	0	0	1	1	0	0	0	0	1	0	0	0	0	0	0	0	0	0	0	0	1	0	0	0	0	0	0	0
ID93	3	0	0	0	0	0	0	0	1	1	1	0	0	0	0	0	0	0	0	0	0	1	1	2	0	0	0	0	0	0	3	0	1	0	0	0	0	0	0	0	1	1	0	1	0	0	0	0
ID94	0	0	1	2	0	0	0	1	0	0	0	0	0	1	0	1	1	1	0	0	1	0	0	0	0	0	0	0	0	0	0	0	1	1	3	0	0	0	0	0	0	0	0	0	0	0	1	0
ID95	1	2	0	1	0	1	0	0	0	0	1	0	1	0	0	0	0	0	0	0	0	0	0	0	2	0	1	0	0	0	0	1	2	1	0	0	0	0	0	0	0	0	0	0	0	1	0	0
ID96	0	0	0	0	0	0	0	0	0	0	0	0	0	0	0	1	0	0	0	0	0	0	0	0	0	0	0	0	0	1	1	0	0	0	2	0	0	1	1	0	0	0	0	0	0	0	0	0
ID97	1	0	0	0	0	1	0	0	0	0	0	0	1	1	1	0	0	0	0	0	0	0	0	0	0	0	0	0	0	0	1	1	0	0	0	2	0	1	1	0	0	1	1	0	0	2	1	0
ID98	2	1	0	7	1	2	1	2	5	3	0	1	3	0	0	1	0	1	0	0	0	0	1	1	0	0	0	0	0	0	0	1	0	0	1	0	0	0	0	0	0	0	2	0	0	1	4	1
ID99	0	0	1	1	0	0	0	2	1	1	0	2	0	0	2	1	1	0	2	0	2	2	3	1	0	5	0	2	0	2	0	1	0	2	0	0	1	0	0	1	1	1	1	1	0	2	0	0
ID100	0	0	0	1	1	0	0	1	0	0	0	0	0	0	0	0	0	0	0	0	0	0	0	0	0	0	0	0	0	0	0	4	0	0	0	0	0	0	0	0	0	0	0	0	0	0	0	0
ID101	0	0	1	2	1	0	0	0	0	0	0	0	1	0	0	0	0	0	0	0	0	0	0	0	0	2	0	0	0	0	0	0	0	3	0	0	4	0	0	0	0	0	0	0	0	0	0	0
ID102	0	0	0	0	0	0	0	0	0	0	0	0	0	0	0	0	0	0	0	0	0	0	0	0	0	0	0	0	0	0	0	0	0	0	0	0	0	0	0	0	0	0	0	0	0	0	0	0
ID103	0	0	0	0	0	0	0	0	0	0	2	0	0	1	0	0	0	0	0	0	0	0	0	0	0	0	0	0	0	0	0	0	0	1	0	0	1	1	0	0	0	0	0	0	0	0	0	0
ID104	0	0	0	0	0	0	0	1	1	1	0	0	2	1	1	0	0	0	0	0	0	0	0	0	0	0	0	0	0	0	0	0	0	0	1	0	1	0	0	0	0	1	1	1	0	0	0	0
ID105	0	0	0	0	0	0	0	0	1	0	0	0	1	0	1	2	0	0	0	0	0	0	0	0	0	0	0	0	0	0	0	0	0	1	0	0	0	0	0	0	0	0	0	0	0	1	0	0
ID106	0	0	0	1	0	0	0	0	0	0	0	0	0	0	0	0	0	0	0	0	0	0	0	0	0	0	0	0	0	0	0	0	0	0	3	0	0	1	0	0	1	0	0	0	0	0	0	0
ID107	1	0	0	1	0	2	0	1	0	1	0	0	0	1	1	0	0	0	1	0	1	2	0	0	0	0	0	0	0	0	1	0	0	1	0	0	0	1	0	0	0	0	0	1	0	0	0	1
ID108	0	3	1	1	0	1	0	0	0	2	2	0	0	0	0	0	0	0	0	0	0	2	2	0	0	0	0	0	0	0	1	0	0	1	1	1	1	1	0	0	0	1	1	0	0	0	0	0
ID109	1	1	0	1	1	2	0	0	2	0	0	1	2	1	1	1	2	1	0	0	0	0	0	0	1	0	0	0	0	0	0	0	0	1	3	0	4	0	0	1	0	0	0	0	0	0	0	1
ID110	0	0	1	1	1	2	0	0	1	0	0	0	0	3	0	0	0	0	0	1	0	1	0	0	0	1	0	0	2	0	0	3	1	2	3	0	1	0	3	2	0	0	0	0	1	0	0	0
ID111	0	0	1	0	0	0	2	0	0	1	0	0	0	0	0	1	0	0	0	0	0	0	0	0	0	0	0	0	0	0	0	0	0	1	2	0	1	0	0	0	0	0	0	0	0	0	0	1
ID112	2	0	2	1	1	0	1	0	0	0	0	0	1	0	0	0	0	0	0	1	1	0	0	1	2	0	0	0	0	0	0	1	0	2	3	1	1	0	0	1	0	0	0	1	0	0	0	1
ID113	2	0	0	0	0	0	0	0	2	0	0	0	0	1	0	0	0	0	0	0	0	0	0	0	0	0	0	0	0	0	0	1	0	1	2	1	1	1	0	0	0	0	0	0	0	0	0	0
ID114	1	0	0	0	0	0	0	0	0	0	0	0	0	1	1	0	0	0	0	0	0	0	0	0	0	0	0	0	0	0	1	0	0	0	0	2	0	0	0	0	0	0	1	0	0	0	0	0
ID115	0	0	0	0	1	1	1	1	0	0	0	1	0	0	1	1	0	1	0	0	0	0	1	0	1	0	0	0	1	1	2	3	1	1	0	1	0	0	0	0	0	0	0	0	0	0	0	0
ID116	1	0	1	0	2	1	0	1	0	1	0	1	0	0	2	0	0	1	1	0	1	0	0	0	0	0	0	0	1	0	1	1	0	0	1	0	1	3	0	0	0	0	0	2	0	1	0	0
ID117	0	1	0	0	2	1	1	0	0	0	1	1	1	0	0	0	0	0	0	0	0	0	0	0	0	0	0	0	0	1	1	3	1	0	0	0	3	0	0	0	0	0	1	2	0	1	0	0
ID118	1	2	0	0	2	0	2	0	1	0	0	1	2	1	0	2	0	0	0	2	0	0	0	0	0	0	0	1	0	0	3	0	1	2	5	2	1	0	0	0	0	0	0	0	0	0	0	0
ID119	4	2	1	1	3	0	0	0	1	2	2	2	0	2	0	1	0	0	0	1	0	2	1	1	0	0	0	0	0	0	0	0	0	1	2	0	0	0	0	0	0	0	0	1	0	0	0	0
ID120	3	1	1	2	0	0	0	2	0	1	0	1	1	0	0	2	0	0	0	1	0	0	1	0	1	1	0	0	0	0	1	2	0	0	0	0	0	0	0	0	0	0	0	0	0	0	0	0
ID121	2	3	2	2	1	0	0	1	6	2	1	2	0	0	1	1	1	0	0	0	1	2	2	1	1	0	0	0	0	0	1	1	0	0	2	1	3	0	0	0	0	1	2	0	0	0	1	0
ID122	2	2	0	1	4	0	0	0	1	1	2	1	2	3	1	0	1	1	0	1	1	0	1	2	0	0	1	0	0	1	0	0	0	0	0	5	4	0	0	0	1	1	3	1	0	2	2	0
ID123	0	4	4	6	0	2	1	1	2	5	5	4	1	2	2	2	0	1	1	0	2	2	3	1	1	2	0	0	0	0	0	0	0	1	4	4	0	2	0	0	0	0	0	1	0	0	1	2
ID124	4	2	0	0	2	1	1	2	0	3	4	2	4	1	0	0	0	0	1	0	0	0	1	1	0	0	0	1	1	1	1	0	6	5	5	6	2	0	0	0	1	0	1	0	0	1	0	4
ID125	0	0	0	1	0	0	0	0	0	0	0	0	0	1	1	0	0	0	0	0	0	0	0	0	0	0	1	0	0	0	0	0	0	0	1	2	1	0	0	0	0	0	0	0	0	0	1	1
ID126	3	0	0	1	0	1	0	2	3	0	4	8	7	1	1	0	2	0	0	0	0	0	0	0	0	0	0	0	0	0	0	0	1	0	1	2	1	0	0	1	0	0	0	0	0	0	1	1
ID127	1	2	2	0	2	0	0	1	2	4	3	0	3	0	2	1	0	2	0	3	2	0	0	1	0	0	2	1	0	0	0	3	2	0	4	2	2	1	0	0	0	1	0	0	0	0	0	1
ID128	1	2	1	0	1	0	0	0	1	1	0	1	1	0	1	0	0	0	1	0	0	0	0	0	1	0	1	1	0	0	0	0	0	0	0	0	3	0	0	0	0	0	0	0	0	1	0	0
ID129	4	2	0	0	0	1	0	0	1	1	4	0	0	0	1	0	1	0	0	0	0	0	0	0	4	0	1	4	3	0	1	1	0	0	2	1	3	4	0	0	0	1	3	0	0	2	2	1
ID130	1	2	1	0	1	4	0	0	2	0	4	10	1	4	2	3	0	2	1	4	0	2	5	1	0	2	0	4	1	1	1	0	6	3	1	0	3	0	0	1	0	0	4	3	1	3	0	3
ID131	8	1	5	1	0	1	0	2	0	0	1	6	0	0	2	0	0	1	3	0	0	4	4	1	2	3	3	6	0	1	1	2	2	2	2	3	4	5	0	0	0	0	1	1	0	0	0	0
ID132	3	3	4	0	2	1	0	4	0	1	3	0	6	1	1	1	0	1	0	1	0	1	1	0	1	4	0	1	2	0	1	2	2	3	0	2	2	1	3	0	2	0	0	0	0	0	0	0
ID133	0	2	2	1	0	0	0	2	1	2	0	0	0	1	0	2	0	0	1	1	0	0	4	3	0	0	0	0	0	2	0	0	1	0	0	1	0	2	0	0	0	2	2	1	0	0	0	1
ID134	6	2	0	2	0	1	0	3	2	4	3	5	4	10	3	3	2	0	0	1	0	5	2	3	5	3	2	1	0	0	1	1	0	1	4	7	7	6	7	3	1	1	2	1	1	2	1	4
ID135	0	15	3	4	1	1	1	1	2	2	2	9	11	4	4	2	2	3	8	5	4	1	0	3	0	2	0	6	1	3	2	1	5	2	2	6	10	4	1	2	1	0	7	1	3	4	3	0
ID136	0	0	0	1	3	0	2	0	0	1	1	2	1	1	1	0	5	1	1	0	1	1	5	2	0	1	0	6	1	1	1	1	0	0	0	4	4	1	0	2	0	3	1	2	1	0	0	0
ID137	0	0	0	0	0	0	0	2	5	5	1	0	1	0	0	0	0	0	0	0	0	0	0	0	0	1	1	0	0	0	0	1	0	2	2	0	2	2	1	0	0	1	4	0	1	0	2	0
ID138	0	0	0	0	0	0	0	2	3	2	2	0	0	0	0	0	0	0	0	1	0	0	0	0	0	1	1	0	0	0	0	1	1	0	3	2	0	2	0	0	0	0	3	0	0	0	0	0
ID139	0	0	0	0	0	0	0	0	0	0	0	0	0	3	1	0	1	3	4	0	0	0	0	0	0	1	0	0	0	0	0	1	0	1	0	3	5	0	0	0	0	0	1	1	0	0	1	0
ID140	0	0	0	0	0	0	0	1	0	0	0	0	2	1	0	1	1	1	0	0	0	0	0	0	0	0	0	0	0	0	0	0	0	0	0	0	0	0	0	0	0	0	0	0	0	0	0	0
ID141	6	1	2	1	0	0	0	1	2	0	5	2	2	4	2	0	3	0	0	1	1	0	0	0	0	0	0	3	0	0	0	1	0	1	4	1	4	2	0	0	0	0	0	0	0	0	0	0
ID142	1	1	1	0	0	0	0	0	0	0	0	0	0	0	0	0	0	0	0	0	0	0	0	0	2	0	2	1	0	0	0	0	0	3	5	3	3	1	1	0	0	0	0	0	0	0	0	0
ID143	2	0	1	0	1	0	1	1	4	0	2	2	0	1	1	0	2	0	0	0	1	0	0	1	0	0	2	1	0	0	2	0	0	0	5	3	3	2	0	0	0	0	0	0	3	2	0	0
ID144	1	0	0	0	0	0	0	0	0	0	0	0	0	0	0	0	0	0	0	0	0	0	0	0	0	0	0	0	0	0	0	1	0	1	2	1	1	3	0	0	0	0	0	0	1	0	1	0
ID145	0	0	0	0	0	0	0	0	4	0	0	0	0	0	0	0	0	0	0	0	0	0	0	0	0	0	2	0	0	0	1	1	0	3	3	0	1	1	0	2	0	0	0	0	0	0	0	0
ID146	0	1	0	1	0	0	0	5	1	5	3	3	3	5	7	4	4	1	2	6	2	2	2	3	0	0	0	1	1	0	0	2	1	0	3	0	1	0	0	0	0	0	0	2	0	0	0	0
ID147	0	0	0	0	0	0	0	0	0	2	2	3	6	1	4	0	0	0	6	0	2	3	0	2	0	0	0	0	0	0	0	2	0	0	0	6	0	0	0	0	0	0	0	2	0	0	0	0
ID148	0	0	0	0	0	0	0	7	0	0	0	0	0	0	0	3	2	0	0	2	0	0	0	0	0	1	2	1	1	0	0	0	1	4	3	4	0	0	0	0	0	0	0	1	0	0	0	0
ID149	0	0	2	0	0	0	0	0	0	0	0	0	0	0	0	0	0	0	0	0	0	0	0	0	0	0	1	0	0	0	0	0	0	5	0	3	6	4	3	1	0	0	1	2	2	2	1	1
ID150	0	0	0	0	0	0	0	0	3	0	0	0	0	0	0	0	0	0	0	0	0	0	0	0	0	0	0	1	0	0	0	0	0	3	1	0	3	3	3	2	1	0	2	2	0	2	2	3
ID151	0	1	0	0	0	0	0	0	0	0	0	0	0	0	0	0	0	0	0	0	0	0	0	0	1	2	2	0	0	0	0	0	0	3	2	0	5	4	3	2	1	1	1	2	2	1	1	2
